# Supplementary material for: An Atypical Course of Cardiomyopathy Syndrome (CMS) in Farmed Atlantic Salmon (Salmo salar) Fed a Clinical Nutrition Diet
Source: Microorganisms. 2023 Dec 22;12(1):26. doi: 10.3390/microorganisms12010026 (PMC10820600; doi:10.3390/microorganisms12010026)
Supplement: Supplementary file 1 [file microorganisms-12-00026-s001.zip]

Archive with 1 entries (1 files):
- microorganisms-2777738-supplementary.pdf
